# Supplementary material for: EZH2 overexpression is associated with aggressive behavior and promotes cell proliferation in CNS WHO grade 3 meningiomas
Source: Neurooncol Adv. 2025 Jun 5;7(1):vdaf112. doi: 10.1093/noajnl/vdaf112 (PMC12290454; doi:10.1093/noajnl/vdaf112)
Supplement: vdaf112_suppl_Supplementary_Tables_S1-S4_Figures_S1-S7_Files_2-3 [file vdaf112_suppl_supplementary_tables_s1-s4_figures_s1-s7_files_2-3.zip]

Archive with 4 entries (4 files):
- Szoke_et_al_2025_Supplementary_file_3_Neuro-oncol_Adv.mp4
- NOA-D-25-00066R1_Supplementary File Legends.docx
- NOA-D-25-00066R1_Supplementary_file_1_clean.pdf
- Szoke_et_al_2025_Supplementary_file_2_Neuro-oncol_Adv.mp4
